# Supplementary material for: Genetic Structure and Population History of the Zaisan Toad-Headed Agama (Phrynocephalus melanurus) Inferred from Mitochondrial DNA
Source: Animals (Basel). 2024 Jan 8;14(2):209. doi: 10.3390/ani14020209 (PMC10812424; doi:10.3390/ani14020209)
Supplement: Supplementary file 1 [file animals-14-00209-s001.zip]

Archive with 1 entries (1 files):
- animals-2689477-supplementary.pdf
